# Supplementary material for: Comparative analysis of transcriptomic data shows the effects of multiple evolutionary selection processes on codon usage in Marsupenaeus japonicus and Marsupenaeus pulchricaudatus
Source: BMC Genomics. 2021 Oct 30;22:781. doi: 10.1186/s12864-021-08106-y (PMC8557549; doi:10.1186/s12864-021-08106-y)
Supplement: Supplementary file 5 — Additional file 5: Table S1. The relative synonymous codon usage (RSCU) of synonymous codons. Table S2. The RSCU datasets of high and low expression genes. Table S3. Genome information of nine species. [file 12864_2021_8106_MOESM5_ESM.xlsx]

## Sheet: Table S1
Table S1 The relative synonymous codon usage (RSCU) of synonymous codons
AA	Codons	Mj_RSCU	Mp_RSCU	AA	Codons	Mj_RSCU	Mp_RSCU
Ala	GCU	1.15	1.15	Leu	UUA	0.56	0.57
	GCC	1.14	1.13		UUG	0.75	0.75
	GCA	1.15	1.16		CUU	1.33	1.31
	GCG	0.55	0.55		CUC	1.4	1.39
Arg	CGU	0.75	0.75		CUA	0.64	0.64
	CGC	0.85	0.86		CUG	1.32	1.34
	CGA	0.93	0.93	Phe	UUU	0.86	0.86
	CGG	0.67	0.66		UUC	1.12	1.11
	AGA	1.68	1.66	Pro	CCU	1.21	1.22
	AGG	1.11	1.14		CCC	0.97	0.98
Asn	AAU	0.91	0.91		CCA	1.25	1.23
	AAC	1.05	1.05		CCG	0.56	0.57
Asp	GAU	0.97	0.97	Ser	UCU	1.07	1.05
	GAC	1.03	1.03		UCC	1.12	1.11
Cys	UGU	0.92	0.91		UCA	1.04	1.05
	UGC	1.02	1.03		UCG	0.63	0.64
Glu	GAA	1.07	1.06		AGU	0.99	0.99
	GAG	0.93	0.94		AGC	1.16	1.15
Gly	GGU	0.82	0.81	Thr	ACU	1	1
	GGC	1.08	1.09		ACC	1.06	1.07
	GGA	1.38	1.37		ACA	1.24	1.24
	GGG	0.72	0.72		ACG	0.68	0.68
Gln	CAA	0.94	0.93	Trp	UGG	0.94	0.94
	CAG	1.06	1.07	Tyr	UAU	0.94	0.94
His	CAU	0.95	0.95		UAC	1.01	1.02
	CAC	1.04	1.04	Val	GUU	1.06	1.05
Ile	AUU	1.07	1.07		GUC	1.1	1.09
	AUC	1.22	1.23		GUA	0.63	0.63
	AUA	0.67	0.67		GUG	1.21	1.22
Lys	AAA	0.92	0.93	Ter	UAA	0.83	0.83
	AAG	1.04	1.04		UAG	0.49	0.51
Met	AUG	0.9	0.9		UGA	1.29	1.28

## Sheet: Table S2
Table S2 The optimal codons
		M. japonicus		M. pulchricaudatus
AA	Codon	RSCU-H	RSCU-L	RSCU-H	RSCU-L
Phe	UUU	0.220319	0.962872	0.27483	0.951894
	UUC	1.7287	1.01594	1.67855	1.00147
Leu	UUA	0.161234	0.672915	0.170255	0.694191
	UUG	0.622894	0.853574	0.368702	0.867298
	CUU	0.714596	1.27109	0.586362	1.23074
	CUC	2.23687	1.18779	2.14406	1.21398
	CUA	0.207489	0.79083	0.23566	0.799979
	CUG	2.05749	1.22509	2.49581	1.195
Ile	AUU	0.529298	1.11519	0.467638	1.07611
	AUC	2.23749	1.01606	2.25057	1.06851
	AUA	0.202021	0.793319	0.218511	0.818213
Met	AUG	0.906383	0.870213	0.882979	0.882979
Val	GUU	0.585681	1.10815	0.423723	1.05817
	GUC	1.55721	0.994638	1.45368	0.98383
	GUA	0.212809	0.717553	0.231106	0.77034
	GUG	1.64432	1.17872	1.87451	1.18698
Ser	UCU	0.68217	1.1154	0.505362	1.05781
	UCC	1.88504	1.00932	1.81236	1.035
	UCA	0.515447	1.06649	0.422468	1.08149
	UCG	1.00545	0.681872	1.20223	0.716596
Pro	CCU	0.565319	1.21655	0.644915	1.21264
	CCC	1.55196	0.906447	1.76383	0.919872
	CCA	0.978298	1.26191	0.527149	1.26006
	CCG	0.895872	0.614234	1.04723	0.606298
Thr	ACU	0.609872	1.08328	0.491277	1.05317
	ACC	1.75606	0.958872	1.62704	1.00081
	ACA	0.455106	1.24985	0.499383	1.22445
	ACG	1.17047	0.698021	1.35638	0.72034
Ala	GCU	0.793979	1.18909	0.533128	1.16868
	GCC	1.95783	1.0574	1.95015	1.08472
	GCA	0.404106	1.18798	0.497787	1.20872
	GCG	0.835574	0.564191	1.00166	0.537277
Tyr	UAU	0.321702	1.00491	0.319085	1.00621
	UAC	1.60181	0.944064	1.60857	0.942745
His	CAU	0.406787	0.954596	0.403277	0.976894
	CAC	1.55077	0.985936	1.54149	0.997681
Gln	CAA	0.446489	0.954128	0.435553	0.944064
	CAG	1.53672	1.04606	1.55187	1.05604
Asn	AAU	0.365702	0.987723	0.359255	0.963383
	AAC	1.60464	0.965511	1.58987	0.998404
Lys	AAA	0.38334	0.933979	0.413511	0.939532
	AAG	1.59562	1.01085	1.5526	1.03079
Asp	GAU	0.525957	1.009	0.446979	1.01443
	GAC	1.46991	0.991277	1.54466	0.985745
Glu	GAA	0.663	1.07191	0.530511	1.08302
	GAG	1.32866	0.924	1.4654	0.917149
Cys	UGU	0.452532	0.977085	0.407723	0.947213
	UGC	1.40706	0.929362	1.46891	0.980489
Trp	UGG	0.857447	0.895745	0.870213	0.917021
Arg	CGU	0.323468	0.911532	0.383617	0.929404
	CGC	1.83202	0.835085	2.11977	0.830489
	CGA	0.440362	1.06868	0.559255	1.0406
	CGG	0.839809	0.813149	0.966277	0.76117
Ser	AGU	0.447085	1.05672	0.41634	1.04411
	AGC	1.45243	1.07119	1.62936	1.06611
Arg	AGA	1.56715	1.3423	0.862106	1.37089
	AGG	0.997574	1.03017	1.09745	1.06879
Gly	GGU	0.49	0.904872	0.37066	0.908489
	GGC	1.81917	1.00077	2.10819	0.977979
	GGA	1.06489	1.30932	0.791277	1.27074
	GGG	0.617702	0.784149	0.73034	0.842213
Ter	UAA	0.889319	0.925149	0.577872	0.764532
	UAG	0.50117	0.499021	0.534106	0.637894
	UGA	0.703191	1.193	0.917872	1.18923

## Sheet: Table S3
Table S3 Genome information of nine species
Species	BioProject
Crassostrea gigas	PRJNA629593
Daphnia pulex	PRJEB14656
Litopenaeus vannamei	PRJNA508983
Drosophila melanogaster	PRJNA164
Homo sapiens	PRJNA168
Mus musculus	PRJNA169
Danio rerio	PRJNA13922
Cyprinus carpio	PRJNA352247
Larimichthys crocea	PRJNA354443
